# Supplementary material for: Psychophysiological and Performance Effects of Biofeedback and Neurofeedback Interventions in a Top 100 Female Chess Player
Source: Behav Sci (Basel). 2024 Nov 5;14(11):1044. doi: 10.3390/bs14111044 (PMC11591270; doi:10.3390/bs14111044)
Supplement: Supplementary file 1 [file behavsci-14-01044-s001.zip]

Archive with 1 entries (1 files):
- behavsci-3135702-supplementary.pdf
